# Supplementary material for: Molecular and structural considerations of TF-DNA binding for the generation of biologically meaningful and accurate phylogenetic footprinting analysis: the LysR-type transcriptional regulator family as a study model
Source: BMC Genomics. 2016 Aug 27;17(1):686. doi: 10.1186/s12864-016-3025-3 (PMC5002191; doi:10.1186/s12864-016-3025-3)
Supplement: Additional file 1: — List of the 150 organisms whose genomic sequences were used in our study. (XLSX 69 kb) [file 12864_2016_3025_MOESM1_ESM.xlsx]

## Sheet: salida_ok.txt
Code	Organisms	GcvA	MetR	OxyR	IlvY	CynR	LysR
aap	Aggregatibacter aphrophilus NJ8700	X	-	X	X	-	-
aat	Aggregatibacter actinomycetemcomitans D11S-1	-	X	-	-	-	-
aav	Acidovorax citrulli AAC00-1	X	X	X	-	X	X
abn	Acinetobacter baumannii AB0057	X	-	-	-	-	-
abo	Alcanivorax borkumensis SK2	-	X	X	X	-	-
acb	Acinetobacter baumannii ATCC 17978	-	-	-	-	X	X
acd	Acinetobacter oleivorans DR1	-	X	X	-	-	-
aci	Acinetobacter sp. ADP1	-	X	-	-	-	-
acp	Anaeromyxobacter dehalogenans 2CP-1	X	-	X	-	X	-
acr	Acidiphilium cryptum JF-5	X	-	X	-	-	-
ade	Anaeromyxobacter dehalogenans 2CP-C	-	-	-	-	X	-
aeh	Alkalilimnicola ehrlichii MLHE-1	-	X	X	-	-	-
aex	Asticcacaulis excentricus CB 48	X	-	X	-	-	-
afr	Acidithiobacillus ferrooxidans ATCC 23270	X	X	-	-	-	-
afw	Anaeromyxobacter sp. Fw109-5	-	-	X	-	X	-
aha	Aeromonas hydrophila subsp. hydrophila ATCC 7966	-	-	-	X	X	-
ajs	Acidovorax sp. JS42	X	X	-	-	X	-
alv	Allochromatium vinosum DSM 180	-	X	X	-	-	-
amc	Alteromonas macleodii Deep ecotype	X	X	X	X	-	-
ank	Anaeromyxobacter sp. K	-	-	-	-	X	-
apa	Actinobacillus pleuropneumoniae AP76 (serotype 7)	X	X	-	X	-	-
apb	Candidatus Puniceispirillum marinum IMCC1322	-	X	-	-	X	X
apj	Actinobacillus pleuropneumoniae JL03 (serotype 3)	-	-	-	X	-	-
apl	Actinobacillus pleuropneumoniae L20 (serotype 5b)	-	-	-	X	-	-
app	Candidatus Accumulibacter phosphatis clade IIA UW-	X	-	X	-	-	-
apt	Acetobacter pasteurianus IFO 3283-01	X	X	X	-	-	-
ara	Agrobacterium radiobacter K84	X	-	-	-	-	X
asa	Aeromonas salmonicida subsp. salmonicida A449	X	X	X	X	X	-
asu	Actinobacillus succinogenes 130Z	X	X	-	X	-	-
atu	Agrobacterium tumefaciens C58	X	X	X	-	-	X
avi	Agrobacterium vitis S4	X	-	X	-	X	X
avn	Azotobacter vinelandii DJ	X	X	X	-	X	-
axy	Achromobacter xylosoxidans A8	X	X	X	-	X	X
azc	Azorhizobium caulinodans ORS 571	X	-	X	-	X	X
azl	Azospirillum sp. B510	X	-	X	-	-	-
azo	Azoarcus sp. BH72	X	-	X	-	-	-
bac	Burkholderia ambifaria MC40-6	-	-	-	-	X	X
bam	Burkholderia ambifaria AMMD	-	-	-	-	X	X
bas	Buchnera aphidicola Sg, endosymbiont of Schizaphis	-	X	-	-	-	-
bav	Bordetella avium 197N	X	X	-	-	X	X
bba	Bdellovibrio bacteriovorus HD100	-	-	X	-	-	-
bbr	Bordetella bronchiseptica RB50	X	X	-	X	X	X
bbt	Bradyrhizobium sp. BTAi1	X	-	-	-	X	X
bch	Burkholderia cenocepacia HI2424	-	-	-	-	X	-
bci	Baumannia cicadellinicola Hc, symbioint of Homalod	-	X	-	-	-	-
bcj	Burkholderia cenocepacia J2315	-	-	-	-	X	X
bcm	Burkholderia cenocepacia MC0-3	-	-	-	-	X	X
bge	Burkholderia sp. CCGE1002	-	X	-	X	-	X
bgf	Burkholderia sp. CCGE1003	-	-	-	-	-	X
bgl	Burkholderia glumae BGR1	-	X	-	-	X	-
bid	Beijerinckia indica subsp. indica ATCC 9039	X	-	X	-	-	-
bja	Bradyrhizobium japonicum USDA110	X	-	X	-	-	X
bma	Burkholderia mallei ATCC 23344	-	-	-	-	X	X
bmj	Burkholderia multivorans ATCC 17616 (Tohoku)	-	-	-	-	X	X
bmn	Burkholderia mallei NCTC 10247	-	-	-	-	X	-
bmu	Burkholderia multivorans ATCC 17616 (JGI)	-	-	-	-	X	X
bov	Brucella ovis ATCC 25840	-	-	-	-	X	-
bpa	Bordetella parapertussis 12822	-	-	-	X	X	X
bpd	Burkholderia pseudomallei 668	-	-	-	-	X	-
bpe	Bordetella pertussis Tohama I	-	-	-	-	X	X
bph	Burkholderia phymatum STM815	-	X	-	-	-	X
bpl	Burkholderia pseudomallei 1106a	-	X	-	-	X	X
bpm	Burkholderia pseudomallei 1710b	-	-	-	-	X	-
bps	Burkholderia pseudomallei K96243	-	-	-	-	X	-
bpt	Bordetella petrii DSM 12804	X	X	-	-	X	X
bpy	Burkholderia phytofirmans PsJN	-	-	-	-	X	X
bra	Bradyrhizobium sp. ORS 278	-	-	-	-	X	X
brh	Burkholderia rhizoxinica HKI 454	X	X	X	-	-	-
bsb	Brevundimonas subvibrioides ATCC 15264	X	-	X	-	-	-
bte	Burkholderia thailandensis E264	-	-	-	-	X	X
bur	Burkholderia sp. 383	-	-	-	-	X	X
bvi	Burkholderia vietnamiensis G4	X	X	-	X	X	X
bxe	Burkholderia xenovorans LB400	X	X	X	X	X	X
cak	Caulobacter sp. K31	X	-	X	-	-	-
cbd	Coxiella burnetii Dugway 5J108-111	-	-	X	-	-	-
ccr	Caulobacter crescentus CB15	-	-	-	-	-	X
ccs	Caulobacter crescentus NA1000	-	-	-	-	-	X
ccv	Campylobacter curvus 525.92	-	-	-	-	X	-
cja	Cellvibrio japonicus Ueda107	-	X	X	X	-	-
cko	Citrobacter koseri ATCC BAA-895	-	-	-	X	-	X
cps	Colwellia psychrerythraea 34H	X	X	X	X	X	X
cro	Citrobacter rodentium ICC168	-	-	-	X	-	X
csa	Chromohalobacter salexigens DSM 3043	X	X	X	X	-	-
cse	Caulobacter segnis ATCC 21756	X	-	X	-	-	X
cti	Cupriavidus taiwanensis LMG 19424	-	-	-	-	-	X
ctt	Comamonas testosteroni CNB-2	X	X	-	-	-	X
ctu	Cronobacter turicensis z3032	-	X	-	X	-	X
cvi	Chromobacterium violaceum ATCC 12472	X	X	X	-	X	X
dac	Delftia acidovorans SPH-1	X	X	X	X	X	X
dar	Dechloromonas aromatica RCB	X	-	X	-	-	X
dat	Desulfobacterium autotrophicum HRM2	-	-	-	X	-	X
dda	Dickeya dadantii Ech703	-	X	-	X	-	X
ddc	Dickeya dadantii Ech586	-	-	-	X	-	X
ddd	Dickeya dadantii 3937	X	X	-	X	-	X
dia	Acidovorax ebreus TPSY	-	-	-	-	X	-
dma	Desulfovibrio magneticus RS-1	-	-	-	-	X	-
dno	Dichelobacter nodosus VCS1703A	-	-	X	-	-	-
dps	Desulfotalea psychrophila LSv54	-	-	-	X	-	-
dsh	Dinoroseobacter shibae DFL 12	X	X	X	-	-	-
dvu	Desulfovibrio vulgaris subsp. vulgaris Hildenborou	X	-	-	-	-	-
dze	Dickeya zeae Ech1591	-	-	-	X	-	X
eam	Erwinia amylovora CFBP1430	-	-	-	X	-	X
eay	Erwinia amylovora ATCC 49946	-	-	-	X	-	-
eba	Aromatoleum aromaticum EbN1	X	-	X	-	-	-
ebd	Escherichia coli BL21-Gold(DE3)pLysS AG	-	-	-	X	X	-
ebi	Erwinia billingiae Eb661	X	X	-	X	-	X
eca	Pectobacterium atrosepticum SCRI1043	-	-	-	X	-	X
ecc	Escherichia coli O6:K2:H1 CFT073 (UPEC)	-	-	-	X	-	-
ecf	Escherichia coli O157:H7 EC4115 (EHEC)	X	-	X	X	X	X
ecg	Escherichia coli O127:H6 E2348/69 (EPEC)	-	-	-	X	-	-
eck	Escherichia coli 55989 (EAEC)	-	-	-	X	X	-
ecm	Escherichia coli SMS-3-5 (environmental isolate)	-	-	-	X	X	-
eco	Escherichia coli K-12 MG1655	X	X	X	X	X	X
ecw	Escherichia coli O139:H28 E24377A (ETEC)	-	-	-	X	X	-
ecx	Escherichia coli O9 HS (commensal strain)	-	-	-	X	X	-
ecz	Escherichia coli O45:K1:H7 S88 (ExPEC)	-	-	-	X	-	-
efe	Escherichia fergusonii ATCC 35469	-	-	-	X	-	X
eic	Edwardsiella ictaluri 93-146	X	-	-	X	X	-
eli	Erythrobacter litoralis HTCC2594	X	-	X	-	-	-
enc	Enterobacter cloacae subsp. cloacae ATCC 13047	-	X	-	X	-	X
ent	Enterobacter sp. 638	-	X	-	X	-	X
eoj	Escherichia coli O26:H11 11368 (EHEC)	-	-	-	X	X	-
epy	Erwinia pyrifoliae Ep1/96	-	X	-	X	-	X
esa	Cronobacter sakazakii ATCC BAA-894	-	-	-	X	-	X
esc	Enterobacter cloacae SCF1	-	X	-	X	X	X
eta	Erwinia tasmaniensis Et1/99	-	-	-	X	-	X
etr	Edwardsiella tarda EIB202	-	-	-	X	X	X
eum	Escherichia coli O17:K52:H18 UMN026 (ExPEC)	-	-	-	X	X	-
fbl	Ferrimonas balearica DSM 9799	X	-	X	-	X	-
fph	Francisella philomiragia subsp. philomiragia ATCC	X	-	-	-	-	-
ftl	Francisella tularensis subsp. holarctica LVS (Live	X	-	X	-	-	-
gbe	Granulibacter bethesdensis CGDNIH1	X	-	X	-	-	-
gbm	Geobacter bemidjiensis Bem	-	-	-	X	X	-
gca	Gallionella capsiferriformans ES-2	-	X	X	-	-	-
gdi	Gluconacetobacter diazotrophicus PAl 5 (Brazil)	X	-	X	-	-	-
gem	Geobacter sp. M21	-	-	-	X	X	-
glo	Geobacter lovleyi SZ	-	-	-	-	X	-
gme	Geobacter metallireducens GS-15	-	-	-	-	X	-
gox	Gluconobacter oxydans 621H	-	X	X	-	-	-
gpb	Gamma proteobacterium HdN1	-	X	X	-	-	-
gsu	Geobacter sulfurreducens PCA	-	-	-	-	X	-
gur	Geobacter uraniireducens Rf4	-	-	X	-	-	-
hap	Haemophilus parasuis SH0165	X	X	X	X	-	-
har	Herminiimonas arsenicoxydans	-	X	-	-	-	-
hba	Hirschia baltica ATCC 49814	X	-	X	-	-	-
hch	Hahella chejuensis KCTC 2396	X	X	X	-	X	-
hdn	Hyphomicrobium denitrificans ATCC 51888	X	-	X	-	X	-
hdu	Haemophilus ducreyi 35000HP	X	-	-	-	-	-
hel	Halomonas elongata DSM 2581	X	X	X	X	-	-
hha	Halorhodospira halophila SL1	-	-	X	-	X	-
hin	Haemophilus influenzae Rd KW20 (serotype d)	-	-	-	X	-	-
hiq	Haemophilus influenzae PittGG (nontypeable)	-	-	-	X	-	-
hit	Haemophilus influenzae 86-028NP (nontypeable)	X	X	-	X	-	-
hna	Halothiobacillus neapolitanus c2	-	X	X	-	-	-
hne	Hyphomonas neptunium ATCC 15444	X	-	X	-	-	-
hse	Herbaspirillum seropedicae SmR1	X	X	X	-	-	X
hsm	Haemophilus somnus 2336	X	X	X	-	-	-
ilo	Idiomarina loihiensis L2TR	X	-	X	-	-	-
jan	Jannaschia sp. CCS1	X	X	X	-	-	X
kko	Kangiella koreensis DSM 16069	X	-	X	-	-	-
kpe	Klebsiella pneumoniae 342	-	-	-	X	X	X
kpn	Klebsiella pneumoniae subsp. pneumoniae MGH 78578	-	-	-	X	-	-
kpu	Klebsiella pneumoniae NTUH-K2044	-	X	-	X	X	X
kva	Klebsiella variicola At-22	-	-	-	X	X	-
kvu	Ketogulonicigenium vulgare Y25	X	-	X	-	-	X
lch	Leptothrix cholodnii SP-6	X	-	X	-	-	-
lhk	Laribacter hongkongensis HLHK9	X	X	X	-	X	-
llo	Legionella longbeachae NSW150	-	-	X	-	X	-
lpa	Legionella pneumophila 2300/99 Alcoy	-	-	-	-	X	-
lpc	Legionella pneumophila Corby	-	-	-	-	X	-
lpf	Legionella pneumophila Lens	-	-	-	-	X	-
lpn	Legionella pneumophila subsp. pneumophila Philadel	-	-	-	-	X	-
lpp	Legionella pneumophila Paris	-	-	X	-	X	-
mag	Magnetospirillum magneticum AMB-1	X	-	X	-	-	-
maq	Marinobacter aquaeolei VT8	X	X	X	-	-	-
mca	Methylococcus capsulatus Bath	-	X	-	-	-	-
mct	Moraxella catarrhalis RH4	-	X	X	-	-	-
mea	Methylobacterium extorquens AM1	X	-	X	-	-	-
meh	Methylotenera versatilis 301	-	X	X	-	-	-
mei	Methylovorus glucosetrophus SIP3-4	-	X	X	-	-	-
mes	Chelativorans sp. BNC1	X	-	X	-	-	X
met	Methylobacterium sp. 4-46	-	-	-	-	-	X
mfa	Methylobacillus flagellatus KT	-	X	X	-	-	-
mgm	Magnetococcus marinus MC-1	-	-	X	-	-	-
mlo	Mesorhizobium loti MAFF303099	X	-	X	-	-	X
mmb	Methylotenera mobilis JLW8	-	X	-	-	-	-
mmr	Maricaulis maris MCS10	X	-	X	-	-	-
mms	Minibacterium massiliensis (Janthinobacterium sp.	X	X	X	-	X	-
mmw	Marinomonas sp. MWYL1	X	X	X	X	X	X
mno	Methylobacterium nodulans ORS 2060	X	-	X	-	X	X
mpo	Methylobacterium populi BJ001	-	-	-	-	-	X
mpt	Methylibium petroleiphilum PM1	X	-	X	-	-	-
mrd	Methylobacterium radiotolerans JCM 2831	X	-	X	-	X	X
msl	Methylocella silvestris BL2	-	-	X	-	X	-
msu	Mannheimia succiniciproducens MBEL55E	X	X	X	X	-	-
mxa	Myxococcus xanthus DK 1622	X	X	-	-	X	-
nar	Novosphingobium aromaticivorans DSM 12444	X	-	X	-	-	-
net	Nitrosomonas eutropha C91	-	X	-	-	-	-
neu	Nitrosomonas europaea ATCC 19718	-	X	-	-	-	-
ngk	Neisseria gonorrhoeae NCCP11945	-	X	X	-	-	-
nha	Nitrobacter hamburgensis X14	-	-	X	-	-	-
nhl	Nitrosococcus halophilus Nc4	-	X	-	-	-	-
nla	Neisseria lactamica 020-06	-	X	-	-	-	-
nmu	Nitrosospira multiformis ATCC 25196	-	X	-	-	-	-
noc	Nitrosococcus oceani ATCC 19707	-	X	-	-	-	-
nwa	Nitrosococcus watsonii C-113	-	X	-	-	-	-
oan	Ochrobactrum anthropi ATCC 49188	X	-	X	-	-	-
oca	Oligotropha carboxidovorans OM5 (Mississippi)	-	-	X	-	-	X
pae	Pseudomonas aeruginosa PAO1	-	-	-	-	X	-
pag	Pseudomonas aeruginosa LESB58	-	-	X	-	X	X
pam	Pantoea ananatis LMG 20103	-	X	-	X	-	X
pao	Pantoea sp. At-9b	X	X	-	X	-	X
pap	Pseudomonas aeruginosa PA7	X	X	-	-	X	X
pat	Pseudoalteromonas atlantica T6c	X	X	X	X	-	X
pau	Pseudomonas aeruginosa UCBPP-PA14	-	-	-	-	X	-
pay	Photorhabdus asymbiotica ATCC43949	-	-	-	X	-	X
pbr	Parvularcula bermudensis HTCC2503	X	-	X	-	-	-
pca	Pelobacter carbinolicus DSM 2380	-	-	-	X	-	-
pcr	Psychrobacter cryohalolentis K5	X	X	X	-	-	-
pct	Pectobacterium carotovorum subsp. carotovorum PC1	-	-	-	X	-	X
pde	Paracoccus denitrificans PD1222	X	X	X	-	-	X
pen	Pseudomonas entomophila L48	-	-	-	-	X	X
pfl	Pseudomonas protegens Pf-5	-	X	-	-	X	X
pfo	Pseudomonas fluorescens Pf0-1	-	X	-	-	X	X
pfs	Pseudomonas fluorescens SBW25	X	X	X	-	X	X
pha	Pseudoalteromonas haloplanktis TAC125	-	X	-	X	-	X
pin	Psychromonas ingrahamii 37	X	X	X	X	X	-
pla	Parvibaculum lavamentivorans DS-1	X	-	-	-	-	-
plu	Photorhabdus luminescens subsp. laumondii TTO1	X	X	X	X	X	X
pmr	Proteus mirabilis HI4320	X	X	X	X	X	X
pmu	Pasteurella multocida subsp. multocida Pm70	X	X	-	X	-	-
pmy	Pseudomonas mendocina ymp	X	X	-	X	-	-
pna	Polaromonas naphthalenivorans CJ2	X	-	-	-	X	-
pnu	Polynucleobacter necessarius subsp. asymbioticus Q	-	-	X	-	X	-
pol	Polaromonas sp. JS666	X	-	X	-	X	X
ppf	Pseudomonas putida F1	-	-	-	-	-	X
ppg	Pseudomonas putida GB-1	X	X	-	-	-	X
ppr	Photobacterium profundum SS9	X	X	X	X	X	X
ppu	Pseudomonas putida KT2440	-	-	-	-	-	X
ppw	Pseudomonas putida W619	-	-	-	-	X	X
prw	Psychrobacter sp. PRwf-1	-	X	X	-	X	-
psa	Pseudomonas stutzeri A1501	X	X	-	-	-	-
psb	Pseudomonas syringae pv. syringae B728a	-	-	-	-	X	X
psm	Pseudoalteromonas sp. SM9913	X	X	X	X	-	-
psp	Pseudomonas syringae pv. phaseolicola 1448A	-	-	-	-	X	X
pst	Pseudomonas syringae pv. tomato DC3000	-	X	-	-	X	X
pva	Pantoea vagans C9-1	-	X	-	X	-	X
pwa	Pectobacterium wasabiae WPP163	X	X	-	X	-	X
pzu	Phenylobacterium zucineum HLK1	X	-	X	-	-	X
rce	Rhodospirillum centenum SW	-	-	X	-	-	-
rcp	Rhodobacter capsulatus SB 1003	X	X	X	-	-	X
rde	Roseobacter denitrificans OCh 114	X	X	X	-	-	X
reh	Ralstonia eutropha H16	X	X	X	-	-	X
ret	Rhizobium etli CFN 42	-	-	-	-	-	X
reu	Ralstonia eutropha JMP134	-	X	-	-	-	X
rfr	Rhodoferax ferrireducens T118 (DSM 15236)	X	-	-	-	-	-
rhi	Sinorhizobium fredii NGR234	-	-	-	-	-	X
rle	Rhizobium leguminosarum bv. viciae 3841	X	-	X	-	X	X
rlg	Rhizobium leguminosarum bv. trifolii WSM1325	-	-	-	-	X	X
rlt	Rhizobium leguminosarum bv. trifolii WSM2304	-	-	-	-	-	X
rma	Candidatus Ruthia magnifica Cm, endosymbiont of Ca	-	X	-	-	-	-
rme	Cupriavidus metallidurans CH34	-	X	-	-	X	X
rpb	Rhodopseudomonas palustris HaA2	X	-	-	-	X	-
rpc	Rhodopseudomonas palustris BisB18	X	-	X	-	-	-
rpe	Rhodopseudomonas palustris BisA53	X	-	-	-	-	-
rpf	Ralstonia pickettii 12D	X	X	X	-	-	X
rpi	Ralstonia pickettii 12J	-	-	-	-	-	X
rpt	Rhodopseudomonas palustris TIE-1	X	-	X	-	-	-
rpx	Rhodopseudomonas palustris DX-1	-	-	-	-	X	-
rru	Rhodospirillum rubrum ATCC 11170	X	-	X	-	-	-
rsc	Ralstonia solanacearum CFBP2957	-	-	-	-	-	X
rsh	Rhodobacter sphaeroides ATCC 17029	-	-	-	-	-	X
rsk	Rhodobacter sphaeroides KD131	X	X	X	-	-	X
rsl	Ralstonia solanacearum PSI07	-	-	-	X	-	X
rso	Ralstonia solanacearum GMI1000	-	X	-	-	-	X
rsp	Rhodobacter sphaeroides 2.4.1	-	-	-	-	-	X
rsq	Rhodobacter sphaeroides ATCC 17025	-	X	-	-	-	X
rva	Rhodomicrobium vannielii ATCC 17100	-	-	X	-	-	-
sal	Sphingopyxis alaskensis RB2256	X	-	X	X	-	X
saz	Shewanella amazonensis SB2B	X	X	X	X	X	-
sbc	Shigella boydii CDC 3083-94	-	-	-	X	-	-
sbl	Shewanella baltica OS155	-	-	-	X	X	-
sbm	Shewanella baltica OS185	-	-	-	X	X	-
sbn	Shewanella baltica OS195	X	X	X	X	X	-
sbo	Shigella boydii Sb227	-	-	-	X	-	-
sbp	Shewanella baltica OS223	-	-	-	X	X	-
scl	Sorangium cellulosum So ce 56	X	X	X	-	-	-
sde	Saccharophagus degradans 2-40	-	X	X	X	X	-
sdn	Shewanella denitrificans OS217	-	X	-	X	-	-
sdy	Shigella dysenteriae Sd197	-	-	-	X	-	-
sec	Salmonella enterica subsp. enterica serovar Choler	-	-	-	X	-	X
sed	Salmonella enterica subsp. enterica serovar Dublin	-	-	-	X	-	-
see	Salmonella enterica subsp. enterica serovar Newpor	-	-	-	X	-	-
seg	Salmonella enterica subsp. enterica serovar Gallin	-	-	-	X	-	-
seh	Salmonella enterica subsp. enterica serovar Heidel	-	-	-	X	-	-
sei	Salmonella enterica subsp. enterica serovar Paraty	-	-	-	X	-	-
sek	Salmonella enterica subsp. enterica serovar Paraty	-	-	-	X	-	X
ses	Salmonella enterica subsp. arizonae serovar 62:z4,	-	-	-	X	-	X
set	Salmonella enterica subsp. enterica serovar Enteri	-	-	-	X	-	-
sew	Salmonella enterica subsp. enterica serovar Schwar	-	-	-	X	-	-
sfl	Shigella flexneri 301 (serotype 2a)	-	-	-	X	-	X
sfr	Shewanella frigidimarina NCIMB 400	X	X	-	X	X	-
sfv	Shigella flexneri 8401 (serotype 5b)	-	-	-	X	-	-
sfx	Shigella flexneri 2457T (serotype 2a)	-	-	-	X	-	-
sgl	Sodalis glossinidius morsitans, endosymbiont of G	X	X	X	X	-	-
she	Shewanella sp. MR-4	-	-	-	X	X	-
shl	Shewanella halifaxensis HAW-EB4	-	X	-	X	X	X
shm	Shewanella sp. MR-7	-	-	-	X	X	-
shn	Shewanella sp. ANA-3	-	-	-	X	X	-
shw	Shewanella sp. W3-18-1	-	-	-	X	X	-
sil	Ruegeria pomeroyi DSS-3	X	X	X	-	-	X
sit	Ruegeria sp. TM1040	X	X	X	-	X	X
sjp	Sphingobium japonicum UT26S	X	-	X	-	X	-
slo	Shewanella loihica PV-4	X	X	-	X	X	-
slt	Sideroxydans lithotrophicus ES-1	X	-	X	-	-	-
smd	Sinorhizobium medicae WSM419	X	-	X	-	-	X
sme	Sinorhizobium meliloti 1021	-	-	-	-	-	X
sml	Stenotrophomonas maltophilia K279a	X	X	X	-	X	-
sno	Starkeya novella DSM 506	-	-	X	-	-	-
son	Shewanella oneidensis MR-1	-	X	-	X	X	-
spc	Shewanella putrefaciens CN-32	-	-	-	X	X	-
spe	Serratia proteamaculans 568	X	X	-	X	X	X
spl	Shewanella pealeana ATCC 700345	-	-	-	X	X	X
spq	Salmonella enterica subsp. enterica serovar Paraty	-	X	-	X	-	X
spt	Salmonella enterica subsp. enterica serovar Paraty	-	-	-	X	-	-
sse	Shewanella sediminis HAW-EB3	-	X	-	X	X	-
ssn	Shigella sonnei Ss046	-	-	-	X	-	X
stt	Salmonella enterica subsp. enterica serovar Typhi	-	-	-	X	-	-
sty	Salmonella enterica subsp. enterica serovar Typhi	-	-	-	X	-	-
svo	Shewanella violacea DSS12	X	X	-	X	X	-
swd	Shewanella woodyi ATCC 51908	X	X	X	X	X	X
swi	Sphingomonas wittichii RW1	X	-	X	-	-	X
swp	Shewanella piezotolerans WP3	-	X	-	X	X	X
tau	Tolumonas auensis DSM 9187	X	X	X	X	-	-
tbd	Thiobacillus denitrificans ATCC 25259	-	X	X	-	-	-
tcx	Thiomicrospira crunogena XCL-2	-	X	X	-	-	-
tgr	Thioalkalivibrio sulfidophilus HL-EbGr7	-	X	X	-	-	-
tin	Thiomonas intermedia K12	-	X	X	-	-	-
tkm	Thioalkalivibrio sp. K90mix	-	-	X	-	-	-
tmz	Thauera sp. MZ1T	X	-	X	-	-	X
ttu	Teredinibacter turnerae T7901	-	X	X	X	X	-
vap	Variovorax paradoxus S110	X	X	X	-	X	X
vch	Vibrio cholerae O1 biovar El Tor N16961	X	X	-	X	X	-
vcj	Vibrio cholerae MJ-1236	-	-	-	X	X	-
vco	Vibrio cholerae O395	-	-	-	X	X	-
vei	Verminephrobacter eiseniae EF01-2	X	X	X	-	X	X
vex	Vibrio sp. Ex25	-	-	-	X	X	X
vfi	Vibrio fischeri ES114	-	-	-	X	X	-
vfm	Vibrio fischeri MJ11	-	X	-	X	X	-
vha	Vibrio harveyi ATCC BAA-1116	X	X	X	X	X	-
vpa	Vibrio parahaemolyticus RIMD 2210633	-	-	-	X	X	X
vsa	Aliivibrio salmonicida LFI1238	X	X	X	X	-	-
vsp	Vibrio splendidus LGP32	X	X	-	X	X	X
vvu	Vibrio vulnificus CMCP6	-	-	-	X	X	-
vvy	Vibrio vulnificus YJ016 (biotype 1)	-	X	-	X	X	-
wsu	Wolinella succinogenes DSM 1740	-	-	-	-	X	-
xac	Xanthomonas axonopodis pv. citri 306	-	-	-	-	-	X
xal	Xanthomonas albilineans GPE PC73	X	-	X	-	-	-
xau	Xanthobacter autotrophicus Py2	X	-	X	-	X	-
xbo	Xenorhabdus bovienii SS-2004	X	X	X	X	-	X
xcv	Xanthomonas campestris pv. vesicatoria 85-10	-	X	-	-	-	-
xfa	Xylella fastidiosa 9a5c	-	-	X	-	-	-
xne	Xenorhabdus nematophila ATCC 19061	X	X	-	X	X	X
xop	Xanthomonas oryzae pv. oryzae PXO99A	X	X	X	-	-	-
yen	Yersinia enterocolitica subsp. enterocolitica 8081	-	-	-	X	-	X
ypa	Yersinia pestis Antiqua (biovar Antiqua)	-	-	-	X	-	-
ypb	Yersinia pseudotuberculosis PB1/+	-	-	-	X	-	-
ypg	Yersinia pestis Angola (virulent Pestoides isolate	-	-	-	X	-	-
ypi	Yersinia pseudotuberculosis IP31758 (serotype O:1b	X	X	-	X	-	X
yps	Yersinia pseudotuberculosis IP32953 (serotype I)	-	-	-	X	-	-
ypy	Yersinia pseudotuberculosis YPIII	-	-	-	X	-	-
zmn	Zymomonas mobilis subsp. mobilis NCIMB 11163	X	-	X	-	-	-
